# Supplementary material for: A novel tumor-progressing fibroblast signature derived from single-cell RNA sequencing enables prognostic stratification and reveals RNF11 as a functional regulator in bladder cancer
Source: Front Mol Biosci. 2026 Jan 15;12:1722809. doi: 10.3389/fmolb.2025.1722809 (PMC12851964; doi:10.3389/fmolb.2025.1722809)
Supplement: Supplementary file 1 [file DataSheet1.csv]

gene	p_val	avg_log2FC	pct.1	pct.2	p_val_adj
CFD	3.80E-74	7.623461837	0.383	0.02	1.07E-69
CCN1	4.80E-176	5.884901375	0.713	0.035	1.36E-171
ALDOA	1.34E-111	5.771439663	0.548	0.06	3.79E-107
ATP6V0C	2.03E-112	5.623936542	0.514	0.016	5.73E-108
CLU	1.25E-40	5.549809657	0.263	0.031	3.53E-36
SNHG16	4.62E-50	5.420918409	0.274	0.011	1.30E-45
SNHG6	5.19E-80	5.131312695	0.403	0.015	1.46E-75
RBIS	2.94E-61	5.023565478	0.325	0.012	8.30E-57
GAS5	1.22E-88	4.79895015	0.437	0.016	3.43E-84
RO60	8.25E-52	4.612436134	0.287	0.014	2.33E-47
LINC02802	1.63E-62	4.529406031	0.339	0.016	4.60E-58
SFRP2	7.62E-31	4.247689819	0.255	0.057	2.15E-26
SNHG29	3.40E-123	4.157522622	0.579	0.034	9.58E-119
HILPDA	6.93E-31	3.971306527	0.315	0.102	1.95E-26
POLR2J3	7.53E-44	3.935679459	0.26	0.018	2.13E-39
SEPTIN2	8.74E-82	3.746323579	0.428	0.022	2.47E-77
CIAO2B	5.07E-58	3.740514701	0.321	0.016	1.43E-53
TOMM6	7.92E-54	3.701993673	0.305	0.018	2.24E-49
EEF1G	2.54E-145	3.672631151	0.664	0.056	7.16E-141
CCN2	1.05E-92	3.603185604	0.474	0.026	2.95E-88
MICOS13	2.32E-47	3.547674013	0.272	0.015	6.55E-43
ANGPTL4	2.96E-35	3.424900597	0.337	0.103	8.35E-31
MFAP4	2.19E-27	3.355127015	0.34	0.153	6.19E-23
TLE5	6.01E-54	3.337007024	0.304	0.016	1.69E-49
SEPTIN7	1.92E-95	3.253000481	0.501	0.034	5.43E-91
PALM2-AKAP2	1.85E-51	3.185164176	0.357	0.057	5.21E-47
ADM	8.30E-34	3.147105489	0.371	0.137	2.34E-29
FBLN1	7.54E-30	3.128304167	0.437	0.239	2.13E-25
TMEM176B	2.35E-29	3.112686863	0.276	0.073	6.62E-25
IFITM1	2.04E-85	3.086118918	0.671	0.379	5.76E-81
MICOS10	3.28E-66	3.022461756	0.379	0.028	9.26E-62
VEGFA	1.74E-23	2.950916798	0.341	0.149	4.91E-19
PLIN2	7.61E-22	2.945614784	0.347	0.166	2.15E-17
TRAPPC5	3.22E-35	2.922100134	0.269	0.045	9.09E-31
SNHG5	1.00E-64	2.866838364	0.367	0.026	2.83E-60
DDX39B	1.01E-46	2.866179509	0.391	0.098	2.85E-42
GSN	2.64E-15	2.855184469	0.583	0.514	7.46E-11
SARNP	5.36E-32	2.81189327	0.252	0.042	1.51E-27
PLTP	2.63E-21	2.773453267	0.31	0.132	7.42E-17
GABARAP	6.09E-79	2.723297374	0.616	0.25	1.72E-74
MT-ATP8	8.78E-50	2.722393694	0.771	0.83	2.48E-45
NGRN	4.02E-32	2.711366886	0.289	0.066	1.14E-27
TMEM176A	2.61E-27	2.70921667	0.284	0.085	7.36E-23
IGFBP6	1.19E-10	2.645514338	0.251	0.144	3.35E-06
RNASEK	2.09E-68	2.586979025	0.535	0.171	5.89E-64
SQSTM1	5.27E-81	2.570781364	0.721	0.446	1.49E-76
PDK4	6.58E-15	2.561458862	0.339	0.205	1.86E-10
PLPP1	4.79E-14	2.546711195	0.362	0.227	1.35E-09
DDIT4	5.32E-49	2.517867046	0.546	0.258	1.50E-44
RBM4	8.24E-33	2.490251723	0.281	0.057	2.33E-28
HSPA6	1.78E-26	2.422665681	0.491	0.312	5.03E-22
IGFBP5	2.47E-30	2.405005345	0.506	0.292	6.96E-26
S100A10	3.72E-62	2.314829836	0.608	0.28	1.05E-57
NME2	2.42E-69	2.275969176	0.615	0.305	6.84E-65
NDRG1	3.51E-25	2.195034071	0.335	0.137	9.89E-21
BAG3	1.38E-23	2.177932332	0.467	0.278	3.89E-19
VAT1	3.22E-20	2.157859968	0.291	0.114	9.08E-16
GNG10	1.85E-33	2.141873761	0.276	0.053	5.21E-29
ENO1	1.42E-29	2.130229492	0.54	0.408	4.00E-25
ARF5	4.97E-27	2.10045438	0.378	0.163	1.40E-22
GAPDH	6.61E-73	2.088465477	0.862	0.871	1.86E-68
RELB	2.48E-18	2.080671879	0.256	0.096	7.00E-14
PLOD2	2.30E-32	2.060599555	0.425	0.191	6.48E-28
SEPTIN11	1.47E-50	2.050604873	0.326	0.033	4.15E-46
MRPS24	5.91E-45	2.037359978	0.378	0.088	1.67E-40
GRINA	4.54E-27	2.033010785	0.396	0.176	1.28E-22
CRYAB	8.13E-07	2.009970141	0.474	0.437	0.022946065
RPL17	1.22E-89	2.007123748	0.759	0.54	3.45E-85
MIF	1.10E-57	1.991164961	0.695	0.554	3.10E-53
EMD	8.23E-20	1.973830842	0.288	0.11	2.32E-15
IGFBP4	7.59E-33	1.932817251	0.762	0.772	2.14E-28
EIF4A1	4.43E-60	1.932064384	0.646	0.387	1.25E-55
PKM	1.27E-42	1.924567777	0.586	0.395	3.60E-38
HSPA1B	5.76E-52	1.922383854	0.808	0.731	1.63E-47
PSMA6	2.12E-33	1.878167759	0.312	0.075	5.98E-29
SOD2	1.57E-35	1.877394831	0.537	0.294	4.43E-31
PLD3	3.20E-18	1.86697563	0.373	0.194	9.03E-14
HSPA8	4.35E-51	1.860612638	0.743	0.643	1.23E-46
GPI	5.73E-21	1.84121297	0.394	0.214	1.62E-16
JUN	2.81E-55	1.830536914	0.853	0.748	7.93E-51
MAFF	2.00E-19	1.825892909	0.348	0.17	5.65E-15
SERTAD1	4.90E-19	1.811091293	0.345	0.167	1.38E-14
PLP2	2.91E-18	1.808774622	0.343	0.174	8.22E-14
AUP1	2.39E-21	1.795920798	0.342	0.147	6.74E-17
QSOX1	3.30E-10	1.79435248	0.251	0.134	9.32E-06
PPP1R15A	1.20E-38	1.793726518	0.665	0.497	3.37E-34
TPI1	2.35E-51	1.781667596	0.679	0.558	6.62E-47
LGALS3	6.83E-23	1.775366823	0.563	0.419	1.93E-18
LTBP4	2.33E-10	1.756149247	0.289	0.179	6.58E-06
MAP1LC3B	2.93E-30	1.749912181	0.518	0.303	8.26E-26
DDOST	3.20E-16	1.73045279	0.329	0.164	9.03E-12
LY6E	4.01E-13	1.728863091	0.397	0.271	1.13E-08
SLC3A2	2.27E-17	1.717616396	0.326	0.159	6.41E-13
DNAJB1	1.10E-35	1.711927012	0.751	0.626	3.10E-31
HSPA5	1.49E-28	1.707187688	0.661	0.578	4.20E-24
VCP	9.45E-22	1.701428164	0.424	0.232	2.67E-17
PGK1	4.36E-17	1.66706116	0.457	0.328	1.23E-12
HSPA1A	3.82E-44	1.665421349	0.844	0.853	1.08E-39
POLD4	1.36E-17	1.64375971	0.286	0.121	3.84E-13
NEU1	3.39E-13	1.637439922	0.254	0.118	9.58E-09
DNAJC1	7.35E-16	1.622269122	0.284	0.125	2.08E-11
IMPDH2	4.92E-16	1.616932112	0.356	0.197	1.39E-11
FTH1	3.21E-111	1.614732314	0.982	0.958	9.07E-107
SEC13	1.08E-18	1.605635689	0.334	0.155	3.04E-14
C1S	2.38E-17	1.583402727	0.573	0.452	6.70E-13
ZFAND2A	2.17E-11	1.579833268	0.333	0.206	6.14E-07
MDK	1.26E-08	1.572494359	0.284	0.179	0.000354823
BNIP3L	2.46E-15	1.545932922	0.413	0.269	6.93E-11
SLC16A3	2.78E-18	1.54429508	0.258	0.095	7.83E-14
TOMM5	7.98E-17	1.528023093	0.312	0.144	2.25E-12
ERP29	2.16E-10	1.519649956	0.363	0.227	6.08E-06
BNIP3	2.55E-16	1.518992648	0.287	0.13	7.20E-12
UBE2V1	2.53E-20	1.511908676	0.34	0.145	7.14E-16
FTL	8.51E-94	1.500881784	0.963	0.961	2.40E-89
FXYD5	2.53E-11	1.488967456	0.298	0.168	7.15E-07
RGS2	1.54E-11	1.478645928	0.269	0.142	4.33E-07
EMC4	1.52E-10	1.464045521	0.292	0.161	4.28E-06
MGP	1.61E-18	1.46178487	0.475	0.811	4.54E-14
NAPA	2.92E-14	1.45996733	0.313	0.157	8.23E-10
CD99	3.92E-26	1.449438934	0.653	0.56	1.11E-21
EIF5	6.65E-18	1.448184282	0.512	0.354	1.88E-13
SHMT2	9.70E-15	1.445573207	0.275	0.123	2.74E-10
PTOV1	1.35E-20	1.440129136	0.385	0.189	3.81E-16
LMAN2	2.81E-10	1.432623967	0.32	0.19	7.93E-06
P4HB	2.12E-30	1.42778783	0.624	0.495	5.98E-26
DNAJA1	6.78E-22	1.42489996	0.618	0.501	1.91E-17
RNF114	1.30E-11	1.418370533	0.261	0.128	3.67E-07
PPDPF	6.47E-17	1.397972531	0.637	0.602	1.83E-12
MFSD10	1.31E-15	1.392203086	0.303	0.142	3.69E-11
HEXB	1.28E-06	1.391583019	0.268	0.171	0.036137658
SDHA	5.08E-14	1.387008092	0.252	0.107	1.43E-09
CNBP	1.15E-14	1.379896667	0.516	0.412	3.25E-10
UBC	6.85E-59	1.376563836	0.871	0.825	1.93E-54
LDHA	2.75E-20	1.376165091	0.597	0.563	7.75E-16
HERPUD1	5.25E-10	1.375635581	0.427	0.311	1.48E-05
IER2	6.56E-16	1.373486783	0.562	0.445	1.85E-11
SARAF	8.33E-18	1.373440897	0.529	0.399	2.35E-13
ERO1A	5.65E-09	1.371911572	0.252	0.142	0.000159485
RPLP0	1.72E-61	1.371630195	0.886	0.881	4.86E-57
NFKBIA	4.84E-20	1.366519065	0.678	0.582	1.36E-15
HSPE1	1.47E-14	1.366474493	0.597	0.52	4.16E-10
TKT	6.06E-15	1.365195844	0.36	0.201	1.71E-10
SERPING1	2.21E-11	1.363836728	0.594	0.593	6.23E-07
TGFBI	8.55E-10	1.357561402	0.437	0.349	2.41E-05
FUNDC2	4.99E-09	1.354621422	0.313	0.199	0.000140767
APH1A	1.07E-15	1.34479878	0.26	0.103	3.03E-11
KDELR1	2.25E-16	1.338579996	0.488	0.37	6.34E-12
CSNK2B	1.01E-17	1.338234204	0.413	0.237	2.84E-13
POLR2E	5.22E-18	1.338100619	0.317	0.138	1.47E-13
HLA-C	2.33E-29	1.334330954	0.709	0.676	6.58E-25
TUBB4B	3.79E-11	1.324555592	0.424	0.299	1.07E-06
ERGIC3	1.98E-08	1.30678272	0.385	0.281	0.00055786
ZNF503	1.27E-08	1.304251275	0.279	0.168	0.000357961
PLOD1	2.18E-12	1.303233465	0.35	0.213	6.14E-08
NDUFV1	7.80E-11	1.291737909	0.321	0.183	2.20E-06
HM13	1.47E-12	1.273453879	0.398	0.25	4.14E-08
ILF2	2.37E-11	1.271212388	0.297	0.163	6.69E-07
GNB2	3.85E-11	1.27020617	0.423	0.308	1.09E-06
PFKL	7.10E-11	1.266574486	0.308	0.17	2.00E-06
BCAP31	6.32E-11	1.259693997	0.352	0.22	1.78E-06
SLBP	4.74E-12	1.259524791	0.259	0.123	1.34E-07
TSPYL2	1.78E-07	1.254043106	0.269	0.17	0.005030463
TALDO1	1.87E-07	1.251991021	0.282	0.176	0.005265736
NUCB1	3.29E-10	1.251493526	0.416	0.294	9.27E-06
SMARCE1	1.79E-17	1.250754376	0.295	0.121	5.06E-13
CACYBP	1.28E-06	1.246620644	0.386	0.299	0.036235246
ZFP36L1	5.48E-35	1.245286015	0.813	0.815	1.55E-30
TCP1	5.82E-08	1.236091127	0.409	0.308	0.001642512
RRAGA	1.13E-06	1.233485249	0.313	0.214	0.031861026
LGALS3BP	2.35E-09	1.227458645	0.492	0.403	6.63E-05
TMEM179B	7.70E-07	1.227454723	0.274	0.171	0.021724776
MYDGF	7.62E-10	1.219608954	0.409	0.284	2.15E-05
VKORC1	6.80E-10	1.216056631	0.481	0.374	1.92E-05
SAT1	1.40E-11	1.206491327	0.608	0.533	3.94E-07
P4HA2	9.24E-10	1.205428397	0.323	0.195	2.61E-05
MRPL18	6.98E-11	1.202511328	0.293	0.16	1.97E-06
HIST1H4C	4.05E-08	1.194479405	0.318	0.206	0.001144147
ZFP36L2	1.71E-06	1.19323771	0.397	0.313	0.048239807
NUDC	1.24E-10	1.188264541	0.387	0.255	3.50E-06
MEA1	3.82E-08	1.179809561	0.262	0.152	0.001077263
FUS	2.78E-09	1.178796357	0.541	0.465	7.84E-05
SF3B2	9.33E-14	1.171119196	0.429	0.273	2.63E-09
KRTCAP2	1.57E-09	1.168073193	0.442	0.33	4.42E-05
HLA-A	5.99E-19	1.161808244	0.792	0.825	1.69E-14
DAPK3	1.29E-13	1.159635582	0.287	0.137	3.63E-09
FOS	1.14E-14	1.15853544	0.813	0.849	3.22E-10
IFRD1	2.19E-10	1.15698125	0.382	0.248	6.18E-06
SRSF7	9.24E-08	1.156644652	0.417	0.318	0.00260767
ADRM1	4.52E-11	1.153799415	0.276	0.142	1.28E-06
MT-ND4L	1.99E-20	1.146598556	0.895	0.931	5.63E-16
RTN3	1.29E-07	1.140073883	0.318	0.202	0.00362963
TMED9	8.72E-14	1.135668283	0.447	0.308	2.46E-09
CSNK1D	2.42E-08	1.126595668	0.264	0.149	0.000682294
HSPH1	2.91E-08	1.124347862	0.514	0.442	0.000821375
REV3L	1.56E-06	1.118973115	0.293	0.198	0.044043642
CD151	5.01E-10	1.116897715	0.508	0.422	1.41E-05
FKBP8	3.24E-09	1.116802563	0.36	0.24	9.14E-05
SNHG7	2.68E-11	1.11406682	0.277	0.147	7.56E-07
P4HA1	3.76E-10	1.110111907	0.336	0.21	1.06E-05
LTBR	1.46E-07	1.107070199	0.31	0.201	0.004130176
SRSF10	5.06E-07	1.10516539	0.473	0.4	0.014270095
HSPD1	4.51E-09	1.102659381	0.574	0.516	0.000127164
FAM162A	6.46E-09	1.09866223	0.254	0.142	0.000182361
RPL8	1.86E-54	1.09295667	0.896	0.909	5.26E-50
TAF15	3.09E-07	1.089516748	0.267	0.161	0.008720203
FKBP10	7.30E-09	1.089055908	0.442	0.343	0.000205992
RAB11B	9.14E-08	1.087101416	0.367	0.252	0.002577697
IER3	4.76E-07	1.079208632	0.468	0.402	0.013428929
PDIA3	4.30E-15	1.073351811	0.594	0.522	1.21E-10
MED10	5.23E-12	1.071317775	0.303	0.16	1.47E-07
TUFM	8.85E-09	1.065401769	0.352	0.229	0.000249819
PHB	3.44E-09	1.06503095	0.278	0.155	9.72E-05
HSP90AB1	5.90E-35	1.060376961	0.834	0.856	1.67E-30
NPM1	2.05E-21	1.059478387	0.671	0.691	5.78E-17
TOX4	2.17E-07	1.052620987	0.252	0.147	0.006131645
SLC39A1	1.83E-07	1.04515	0.284	0.175	0.005166971
SERPINH1	1.77E-20	1.043502861	0.689	0.691	4.98E-16
CDC37	2.64E-12	1.042820936	0.421	0.277	7.46E-08
ACADVL	1.33E-08	1.037926581	0.362	0.237	0.000374337
RALY	2.59E-09	1.033968888	0.339	0.212	7.31E-05
BTG1	2.31E-08	1.033272039	0.633	0.627	0.000651736
OTUB1	1.24E-08	1.032472872	0.3	0.178	0.000349566
CCT4	6.64E-11	1.026109741	0.432	0.308	1.87E-06
TNIP1	1.64E-09	1.023579868	0.3	0.178	4.64E-05
IFITM3	1.45E-43	1.016010391	0.906	0.934	4.10E-39
OAZ1	3.30E-15	1.015275215	0.64	0.627	9.32E-11
RCN1	6.55E-07	1.014809805	0.459	0.37	0.018473277
CNPY2	3.64E-08	1.012390325	0.332	0.209	0.001026666
SDF4	2.43E-08	1.009559081	0.39	0.267	0.000685375
SLC25A6	1.51E-12	1.005763188	0.566	0.526	4.25E-08
RPN1	8.83E-10	1.00419019	0.372	0.242	2.49E-05
SELENOH	3.14E-08	1.003968686	0.403	0.285	0.000886701
STIP1	5.39E-10	1.003908212	0.29	0.16	1.52E-05
4-Sep	4.32E-104	-10.53871758	0	0.304	1.22E-99
FAM198B	1.48E-97	-10.24698885	0	0.286	4.18E-93
C19orf70	2.18E-117	-7.336950611	0.001	0.342	6.16E-113
C8orf59	1.51E-99	-6.433532278	0.001	0.297	4.25E-95
AC245595.1	1.15E-86	-6.393927766	0.001	0.262	3.23E-82
11-Sep	2.03E-193	-6.345346738	0.004	0.539	5.72E-189
C9orf3	3.34E-141	-6.241584303	0.001	0.406	9.44E-137
7-Sep	2.25E-302	-6.204245289	0.008	0.78	6.36E-298
CTGF	1.97E-205	-5.890097374	0.006	0.573	5.55E-201
2-Sep	7.28E-215	-5.876264877	0.006	0.594	2.05E-210
MINOS1	1.13E-139	-5.756301677	0.004	0.41	3.18E-135
POLR2J3.1	8.75E-95	-5.164841569	0.004	0.294	2.47E-90
CYR61	1.95E-215	-5.113980048	0.006	0.598	5.49E-211
9-Sep	6.06E-80	-4.800039577	0.004	0.251	1.71E-75
AES	1.37E-154	-4.562197629	0.007	0.46	3.87E-150
FAM96B	1.74E-79	-4.548932803	0.004	0.25	4.92E-75
TROVE2	3.70E-98	-4.44217157	0.005	0.307	1.04E-93
PTP4A1	6.35E-104	-4.325867297	0.009	0.335	1.79E-99
MTRNR2L8	1.50E-125	-3.236445962	0.089	0.544	4.22E-121
RPS10	8.00E-175	-3.08114652	0.191	0.757	2.26E-170
PPP1R12B	7.45E-84	-3.06258834	0.11	0.457	2.10E-79
MT-ND3	1.98E-265	-3.037861511	0.862	0.985	5.59E-261
RAP2A	2.06E-65	-3.012691322	0.115	0.406	5.80E-61
APOLD1	2.51E-100	-2.92889879	0.092	0.478	7.08E-96
LGI4	3.82E-58	-2.761054392	0.05	0.297	1.08E-53
CRIM1	5.32E-68	-2.759379523	0.084	0.381	1.50E-63
ZFHX3	3.84E-102	-2.721139941	0.192	0.605	1.08E-97
GUCY1A2	1.45E-109	-2.718975017	0.161	0.592	4.09E-105
KLHL23	1.70E-36	-2.624498077	0.077	0.269	4.80E-32
CDK6	1.62E-49	-2.621952835	0.092	0.334	4.57E-45
AVPR1A	8.71E-63	-2.604807998	0.114	0.412	2.46E-58
CAMK2N1	1.07E-71	-2.580792191	0.131	0.455	3.03E-67
FAM107B	7.00E-43	-2.569934231	0.135	0.366	1.97E-38
MT-ATP6	5.13E-269	-2.563342205	0.875	0.995	1.45E-264
MT-ND2	5.44E-246	-2.54756025	0.751	0.976	1.53E-241
NET1	2.90E-62	-2.51118287	0.097	0.388	8.17E-58
MT-ND4	6.67E-260	-2.470438855	0.793	0.992	1.88E-255
CHN1	1.55E-108	-2.467711315	0.21	0.638	4.36E-104
PDE5A	3.45E-65	-2.424111974	0.096	0.389	9.72E-61
MMP11	2.81E-15	-2.386527657	0.168	0.301	7.93E-11
LINGO1	4.46E-38	-2.369118136	0.063	0.255	1.26E-33
HIGD1B	1.61E-73	-2.320325232	0.081	0.406	4.54E-69
SYNPO2	4.05E-93	-2.245849255	0.138	0.543	1.14E-88
ENTPD1	2.61E-51	-2.23011701	0.108	0.366	7.36E-47
PMEPA1	4.60E-93	-2.229590745	0.22	0.628	1.30E-88
FAM13C	4.70E-52	-2.218172068	0.089	0.346	1.33E-47
PARM1	1.73E-60	-2.187215857	0.077	0.353	4.88E-56
PDGFA	4.47E-101	-2.174585014	0.212	0.642	1.26E-96
ADAMTS4	3.52E-63	-2.148843883	0.151	0.464	9.94E-59
RABGAP1	3.09E-48	-2.132573207	0.143	0.399	8.72E-44
ECM2	1.32E-48	-2.127138985	0.086	0.331	3.73E-44
MCAM	9.32E-122	-2.110894693	0.272	0.76	2.63E-117
VMP1	5.45E-105	-2.09870629	0.437	0.821	1.54E-100
MRVI1	1.49E-62	-2.078823936	0.153	0.465	4.20E-58
INHBA	1.14E-47	-2.078292028	0.125	0.384	3.22E-43
PLEKHA2	2.63E-34	-2.076860529	0.099	0.294	7.43E-30
EBF1	1.18E-79	-2.075072156	0.187	0.551	3.34E-75
CBX6	2.15E-26	-2.057563932	0.112	0.28	6.06E-22
FJX1	1.45E-30	-2.037493062	0.076	0.251	4.08E-26
GALNT1	3.60E-34	-2.010956436	0.076	0.262	1.01E-29
MT1E	3.90E-95	-2.0028634	0.242	0.704	1.10E-90
LTBP1	4.60E-53	-1.992200408	0.139	0.423	1.30E-48
PAWR	2.45E-40	-1.968033131	0.092	0.307	6.90E-36
JAG1	2.05E-92	-1.942538029	0.266	0.682	5.79E-88
MEF2C	1.10E-100	-1.941585389	0.245	0.691	3.09E-96
RRAS	5.24E-45	-1.941288436	0.149	0.393	1.48E-40
YAP1	1.40E-44	-1.905568702	0.196	0.449	3.96E-40
DEPP1	3.30E-41	-1.884337021	0.143	0.387	9.30E-37
R3HDM2	7.31E-28	-1.857864865	0.101	0.274	2.06E-23
FRMD4A	5.01E-28	-1.844796589	0.1	0.275	1.41E-23
MTRNR2L12	2.93E-67	-1.844791729	0.242	0.582	8.27E-63
FILIP1	1.30E-38	-1.843840451	0.086	0.294	3.67E-34
C11orf96	8.24E-104	-1.837324533	0.39	0.807	2.32E-99
ZNF703	2.39E-38	-1.836954997	0.145	0.365	6.74E-34
APCDD1	3.30E-52	-1.814676143	0.11	0.384	9.32E-48
TMEM47	1.27E-38	-1.80969934	0.131	0.355	3.59E-34
LPP	8.47E-93	-1.795026186	0.372	0.768	2.39E-88
INPP4B	8.90E-38	-1.786704931	0.091	0.301	2.51E-33
RNF152	2.92E-41	-1.774813856	0.126	0.362	8.24E-37
ITGA1	4.36E-112	-1.771504344	0.268	0.763	1.23E-107
COBLL1	2.01E-53	-1.769821485	0.146	0.431	5.67E-49
GJC1	9.16E-68	-1.7604595	0.211	0.56	2.58E-63
NEURL1B	2.29E-31	-1.752676183	0.124	0.32	6.46E-27
ADCY3	4.33E-37	-1.742643949	0.118	0.334	1.22E-32
AXL	3.73E-44	-1.740943635	0.176	0.431	1.05E-39
EVA1B	4.73E-36	-1.737006351	0.154	0.379	1.33E-31
RYBP	3.17E-21	-1.729821232	0.111	0.258	8.95E-17
GUCY1A1	7.62E-62	-1.722771347	0.197	0.521	2.15E-57
SORT1	3.08E-32	-1.721141149	0.11	0.305	8.68E-28
CHSY1	1.68E-45	-1.712291805	0.184	0.444	4.74E-41
KLF9	7.18E-87	-1.70819058	0.304	0.699	2.03E-82
ID4	2.65E-70	-1.705141072	0.267	0.626	7.47E-66
CPEB4	4.58E-36	-1.701493368	0.125	0.345	1.29E-31
CARMN	6.03E-42	-1.699299896	0.196	0.455	1.70E-37
KIRREL1	2.84E-43	-1.69424457	0.189	0.442	8.00E-39
NAB1	6.75E-26	-1.689715721	0.138	0.309	1.91E-21
RPL23	1.61E-132	-1.689387697	0.521	0.9	4.54E-128
MAP3K7CL	5.83E-31	-1.685550548	0.1	0.285	1.64E-26
MAP7D3	5.38E-25	-1.68018937	0.13	0.294	1.52E-20
NCK2	2.29E-23	-1.676425257	0.12	0.278	6.47E-19
MYLK	1.03E-104	-1.669144957	0.256	0.715	2.91E-100
RPL41	3.10E-186	-1.666131235	0.762	0.991	8.75E-182
SPATS2L	8.49E-57	-1.660151631	0.283	0.581	2.40E-52
ARHGAP1	1.18E-64	-1.646175823	0.2	0.524	3.32E-60
ENAH	3.25E-41	-1.63305063	0.259	0.503	9.16E-37
CCDC102B	1.20E-73	-1.617226044	0.26	0.646	3.39E-69
SDC2	5.23E-72	-1.608808389	0.321	0.676	1.48E-67
CD81	4.26E-85	-1.604027381	0.344	0.729	1.20E-80
ADGRF5	2.91E-51	-1.600944764	0.161	0.461	8.21E-47
ETS1	9.77E-69	-1.60066798	0.293	0.628	2.76E-64
RASD1	3.50E-29	-1.599230232	0.2	0.4	9.88E-25
DSTN	1.49E-98	-1.594445352	0.592	0.921	4.22E-94
LNPEP	1.50E-24	-1.594099577	0.14	0.312	4.23E-20
ITGA7	1.00E-26	-1.58916695	0.13	0.313	2.82E-22
PDLIM5	4.51E-44	-1.586182324	0.256	0.51	1.27E-39
JUND	5.61E-102	-1.580002804	0.429	0.836	1.58E-97
SLMAP	7.41E-23	-1.575924187	0.169	0.334	2.09E-18
MT1M	2.94E-47	-1.574022901	0.087	0.346	8.29E-43
CAPNS1	1.54E-39	-1.572945198	0.2	0.433	4.36E-35
SPRED1	1.36E-29	-1.570202351	0.136	0.33	3.83E-25
TIMP2	1.80E-94	-1.569215591	0.312	0.758	5.07E-90
TM9SF3	1.28E-41	-1.568896132	0.192	0.441	3.60E-37
MARCKS	2.00E-90	-1.558496869	0.352	0.753	5.66E-86
PDE3A	6.39E-31	-1.554283188	0.131	0.331	1.80E-26
LAMC1	2.33E-85	-1.552227293	0.362	0.749	6.57E-81
C1QTNF1	1.95E-40	-1.54280645	0.156	0.392	5.51E-36
HIPK1	4.72E-25	-1.533057774	0.15	0.322	1.33E-20
VCAM1	3.87E-28	-1.529960015	0.107	0.289	1.09E-23
CALD1	1.61E-145	-1.529121901	0.762	0.98	4.54E-141
UTRN	2.20E-40	-1.524476314	0.192	0.446	6.21E-36
PTEN	5.84E-64	-1.506871667	0.241	0.582	1.65E-59
ENPEP	8.49E-36	-1.504963098	0.148	0.372	2.40E-31
BRI3	3.88E-32	-1.503337922	0.221	0.434	1.09E-27
KANK2	3.41E-52	-1.501663419	0.217	0.51	9.62E-48
COX7A1	5.30E-74	-1.501434185	0.194	0.573	1.50E-69
MAF	9.65E-55	-1.490046247	0.216	0.526	2.72E-50
ZMIZ1	2.07E-29	-1.485166351	0.159	0.358	5.84E-25
RHOQ	1.69E-32	-1.483622287	0.249	0.459	4.77E-28
NDUFB1	1.37E-72	-1.48000517	0.331	0.676	3.87E-68
LZTS1	1.44E-24	-1.479327898	0.095	0.256	4.07E-20
CDH6	5.40E-59	-1.475852677	0.16	0.484	1.52E-54
TPPP3	1.75E-40	-1.474117081	0.134	0.38	4.94E-36
ADIRF	1.45E-72	-1.474101679	0.259	0.657	4.09E-68
PICALM	2.32E-27	-1.47383942	0.184	0.37	6.53E-23
BRD7	1.06E-18	-1.471787753	0.121	0.258	2.99E-14
NR2F2	4.69E-70	-1.47086594	0.33	0.682	1.32E-65
PPP1R14A	3.70E-87	-1.465043541	0.241	0.693	1.04E-82
PRDM1	2.98E-42	-1.461316244	0.138	0.393	8.40E-38
ADAM12	2.62E-49	-1.450960108	0.199	0.502	7.39E-45
KLHL42	2.75E-21	-1.450534355	0.127	0.278	7.75E-17
PPP2CB	3.72E-24	-1.445822584	0.166	0.335	1.05E-19
SASH1	8.01E-28	-1.445704453	0.107	0.286	2.26E-23
GNB4	4.45E-37	-1.432707633	0.153	0.381	1.25E-32
UBE2H	1.97E-20	-1.432581781	0.157	0.309	5.55E-16
COX17	1.58E-36	-1.432409006	0.236	0.46	4.45E-32
EPAS1	1.35E-73	-1.428680754	0.349	0.718	3.81E-69
KIAA0040	1.83E-30	-1.42697746	0.132	0.326	5.17E-26
MSRB3	1.20E-41	-1.42428167	0.223	0.474	3.38E-37
MT-ND1	2.82E-158	-1.42263547	0.792	0.984	7.96E-154
ADGRA2	3.15E-44	-1.420958452	0.228	0.501	8.90E-40
APBB2	1.18E-20	-1.418828945	0.153	0.308	3.32E-16
NPTN	2.00E-30	-1.41785376	0.199	0.406	5.66E-26
ACTN4	4.26E-56	-1.416143271	0.35	0.65	1.20E-51
NOTCH3	3.35E-82	-1.414327854	0.373	0.776	9.46E-78
ELK3	2.86E-20	-1.412693969	0.119	0.265	8.07E-16
CBX3	2.60E-49	-1.406961502	0.282	0.555	7.35E-45
FILIP1L	2.53E-79	-1.405434118	0.396	0.802	7.15E-75
EFHD1	1.27E-32	-1.402218949	0.097	0.292	3.58E-28
ITPRIPL2	6.64E-42	-1.40139743	0.229	0.488	1.87E-37
TCF4	6.68E-93	-1.40007124	0.343	0.794	1.89E-88
SRSF6	3.27E-16	-1.398259947	0.144	0.273	9.21E-12
CAV2	2.31E-46	-1.395354988	0.215	0.48	6.53E-42
ITGB1	9.27E-115	-1.388910737	0.558	0.936	2.62E-110
SVIL	1.27E-44	-1.387067546	0.133	0.389	3.57E-40
C1orf54	5.99E-23	-1.385599953	0.119	0.274	1.69E-18
NCKAP1	2.03E-25	-1.376235371	0.205	0.383	5.73E-21
PI15	6.59E-23	-1.372606014	0.104	0.265	1.86E-18
DYNC1I2	2.16E-56	-1.370466779	0.298	0.6	6.11E-52
GNB1	7.55E-44	-1.368218528	0.332	0.571	2.13E-39
GNAS	5.72E-89	-1.366934773	0.464	0.83	1.61E-84
GLS	1.13E-30	-1.366775088	0.169	0.377	3.18E-26
HSPA2	2.27E-27	-1.355700152	0.091	0.263	6.40E-23
ACBD3	6.03E-18	-1.353768893	0.147	0.289	1.70E-13
ROCK2	1.80E-32	-1.353143215	0.244	0.461	5.09E-28
RASAL2	2.97E-19	-1.348667491	0.144	0.292	8.39E-15
SMIM30	6.62E-20	-1.347964057	0.112	0.255	1.87E-15
RAB21	1.11E-20	-1.345418167	0.134	0.284	3.14E-16
TBL1XR1	9.93E-32	-1.345131803	0.175	0.389	2.80E-27
STK38L	3.06E-15	-1.345126224	0.15	0.275	8.64E-11
RPS20	1.89E-91	-1.342727443	0.504	0.852	5.32E-87
NFIL3	1.19E-18	-1.340309537	0.154	0.299	3.34E-14
PLS3	8.28E-42	-1.340242234	0.211	0.472	2.33E-37
ASPN	9.60E-34	-1.339084081	0.148	0.38	2.71E-29
PEAK1	5.78E-41	-1.338771619	0.233	0.494	1.63E-36
NEXN	2.65E-37	-1.337911032	0.148	0.381	7.47E-33
ANTXR1	8.41E-35	-1.332138526	0.262	0.505	2.37E-30
MBNL1	1.95E-55	-1.327903044	0.349	0.647	5.50E-51
PPP1CB	1.57E-42	-1.327175557	0.254	0.516	4.42E-38
EDIL3	2.04E-29	-1.324598099	0.154	0.355	5.76E-25
ATXN1	1.69E-15	-1.323790658	0.153	0.284	4.78E-11
UGCG	2.66E-48	-1.322295282	0.324	0.616	7.52E-44
PURB	5.02E-14	-1.3196285	0.132	0.25	1.42E-09
SET	6.45E-58	-1.317119129	0.375	0.665	1.82E-53
SULF1	1.33E-66	-1.317093537	0.14	0.506	3.76E-62
RPL21	8.41E-115	-1.31536606	0.656	0.94	2.37E-110
LURAP1L	3.82E-25	-1.314945201	0.122	0.296	1.08E-20
ARID1A	7.59E-23	-1.313594341	0.167	0.332	2.14E-18
HNRNPD	4.21E-29	-1.311782512	0.222	0.422	1.19E-24
IMPAD1	4.09E-19	-1.307849641	0.145	0.292	1.15E-14
MAP3K2	9.22E-18	-1.30337526	0.17	0.312	2.60E-13
CTSZ	2.79E-27	-1.298916244	0.182	0.372	7.86E-23
ACTR2	4.10E-42	-1.297701149	0.326	0.571	1.16E-37
IRF2BPL	1.49E-12	-1.29536711	0.173	0.286	4.19E-08
PPP1R12A	7.57E-54	-1.290723561	0.37	0.661	2.14E-49
TBX2	5.30E-49	-1.289999455	0.203	0.506	1.49E-44
SYNE2	2.38E-21	-1.289494635	0.177	0.341	6.72E-17
ZBTB20	1.66E-52	-1.285787848	0.25	0.551	4.69E-48
RPS11	1.56E-107	-1.282335817	0.626	0.921	4.41E-103
MAP3K20	5.94E-42	-1.281039256	0.313	0.562	1.68E-37
TWSG1	4.16E-23	-1.278826026	0.169	0.336	1.17E-18
CDV3	8.47E-21	-1.275252463	0.201	0.365	2.39E-16
LAMA5	6.48E-19	-1.269753577	0.121	0.265	1.83E-14
MEF2D	1.71E-15	-1.269137503	0.131	0.259	4.83E-11
TMX3	9.80E-15	-1.268524929	0.179	0.301	2.77E-10
QKI	9.45E-34	-1.268136916	0.269	0.49	2.67E-29
KNOP1	8.18E-15	-1.264510539	0.162	0.285	2.31E-10
SLCO3A1	1.97E-23	-1.263057902	0.147	0.318	5.55E-19
RALBP1	1.99E-25	-1.262851262	0.218	0.402	5.62E-21
ITGAV	2.72E-58	-1.261648644	0.331	0.655	7.67E-54
MT-CO2	1.95E-147	-1.259263565	0.974	0.992	5.50E-143
ATP2A2	2.50E-30	-1.25151066	0.242	0.449	7.06E-26
HES1	6.81E-13	-1.248753918	0.202	0.326	1.92E-08
KRT18	4.63E-19	-1.248420468	0.186	0.346	1.31E-14
ARPP19	1.34E-15	-1.246088185	0.22	0.342	3.79E-11
LARP7	2.29E-19	-1.240591459	0.189	0.338	6.45E-15
FOSL2	2.64E-36	-1.237317079	0.285	0.521	7.44E-32
C6orf62	9.74E-18	-1.230479655	0.173	0.318	2.75E-13
ARID1B	3.37E-29	-1.225046057	0.199	0.404	9.52E-25
EGFL6	6.32E-61	-1.219838125	0.298	0.664	1.78E-56
HNRNPH1	1.41E-50	-1.216859597	0.321	0.62	3.98E-46
CFL2	2.30E-18	-1.215537225	0.205	0.349	6.50E-14
SYTL2	9.56E-23	-1.2135462	0.143	0.309	2.70E-18
MIB1	7.94E-17	-1.213306904	0.134	0.269	2.24E-12
NAP1L1	2.18E-69	-1.211255561	0.465	0.795	6.14E-65
TINAGL1	1.06E-53	-1.208736738	0.135	0.434	2.99E-49
IER5	1.79E-20	-1.208041847	0.213	0.384	5.05E-16
COL4A2	2.05E-86	-1.207633843	0.499	0.853	5.79E-82
ACTA2	2.57E-76	-1.186884224	0.354	0.758	7.26E-72
PURA	5.44E-26	-1.186698405	0.205	0.4	1.54E-21
HIP1	1.27E-23	-1.181251846	0.169	0.343	3.59E-19
AKT3	2.06E-18	-1.180758538	0.167	0.315	5.82E-14
ARHGEF17	1.49E-32	-1.179368053	0.201	0.427	4.21E-28
CAPZA1	1.12E-22	-1.178238169	0.231	0.398	3.16E-18
ZMAT3	1.33E-21	-1.172160776	0.151	0.316	3.75E-17
CCND2	2.07E-40	-1.168014516	0.179	0.45	5.85E-36
ANKRD28	9.56E-19	-1.165907481	0.201	0.36	2.70E-14
CTSO	8.71E-24	-1.163695515	0.1	0.262	2.46E-19
OAZ2	1.97E-20	-1.157054196	0.229	0.384	5.56E-16
FAM120A	2.57E-17	-1.156481997	0.224	0.365	7.25E-13
TCIM	1.30E-41	-1.155123464	0.215	0.494	3.66E-37
SEMA5A	2.01E-28	-1.152022582	0.184	0.391	5.67E-24
ARPC5	2.94E-58	-1.148190611	0.415	0.733	8.28E-54
ADAMTS1	2.21E-43	-1.14687877	0.329	0.631	6.24E-39
WIPF1	1.59E-10	-1.146751354	0.156	0.254	4.49E-06
H1FX	2.11E-17	-1.14391169	0.178	0.319	5.95E-13
NUDT4	2.01E-33	-1.143632582	0.29	0.521	5.66E-29
TPM1	6.45E-84	-1.13850177	0.537	0.871	1.82E-79
GOLIM4	1.53E-31	-1.138355991	0.267	0.491	4.31E-27
DGKH	1.26E-13	-1.138024071	0.15	0.273	3.57E-09
ATP2B4	7.29E-29	-1.13593315	0.24	0.449	2.06E-24
MRPL33	1.37E-35	-1.131612894	0.277	0.503	3.86E-31
COL1A2	1.44E-70	-1.131053727	0.747	0.958	4.06E-66
RPS27L	3.61E-58	-1.123159516	0.431	0.757	1.02E-53
LAMB2	1.48E-23	-1.120230411	0.273	0.452	4.19E-19
GUCY1B1	6.92E-37	-1.118738493	0.236	0.493	1.95E-32
CALM2	1.98E-79	-1.116416196	0.588	0.902	5.57E-75
MED13L	1.22E-17	-1.113590265	0.193	0.342	3.45E-13
MT-CYB	3.04E-137	-1.112928846	0.934	0.991	8.58E-133
RPL27A	1.63E-85	-1.110510709	0.605	0.913	4.60E-81
COL14A1	4.53E-48	-1.108872531	0.348	0.669	1.28E-43
DDR2	5.67E-41	-1.100515228	0.245	0.521	1.60E-36
RPS29	5.81E-83	-1.095585287	0.61	0.91	1.64E-78
COL3A1	1.38E-68	-1.095465827	0.705	0.954	3.90E-64
VCL	5.84E-44	-1.087425996	0.344	0.62	1.65E-39
STEAP4	9.92E-27	-1.086564264	0.098	0.277	2.80E-22
MAPK1	1.86E-11	-1.086440828	0.164	0.27	5.24E-07
COL5A2	8.25E-61	-1.077430331	0.434	0.809	2.33E-56
ARHGAP5	5.71E-11	-1.076925886	0.171	0.277	1.61E-06
MDM4	4.06E-14	-1.074818377	0.177	0.3	1.15E-09
PHLDB2	2.06E-16	-1.074077624	0.164	0.301	5.81E-12
CAV1	6.46E-59	-1.072783891	0.427	0.784	1.82E-54
PTPRG	3.02E-21	-1.069834523	0.22	0.389	8.53E-17
PTK2	1.18E-24	-1.069824429	0.264	0.452	3.32E-20
MXRA7	2.55E-10	-1.069263415	0.197	0.293	7.20E-06
MT-CO3	7.41E-127	-1.068485322	0.935	0.989	2.09E-122
CFAP97	5.89E-23	-1.066541317	0.214	0.381	1.66E-18
TDO2	4.33E-31	-1.06599602	0.106	0.309	1.22E-26
NUCKS1	2.29E-58	-1.062875237	0.438	0.75	6.45E-54
HES4	2.09E-38	-1.06228949	0.313	0.567	5.90E-34
LASP1	1.19E-18	-1.061868045	0.264	0.419	3.35E-14
ATP5ME	6.49E-55	-1.059268209	0.401	0.726	1.83E-50
PDS5B	1.90E-13	-1.05871499	0.153	0.271	5.36E-09
SEC23A	7.01E-19	-1.058128334	0.228	0.381	1.98E-14
SH3PXD2A	5.70E-28	-1.050092848	0.203	0.408	1.61E-23
PTPN12	4.54E-18	-1.048846814	0.226	0.376	1.28E-13
KCNE4	1.12E-17	-1.046264143	0.24	0.396	3.15E-13
EGFLAM	9.21E-22	-1.044339513	0.138	0.312	2.60E-17
FRG1	3.17E-09	-1.041004153	0.182	0.266	8.94E-05
S100A4	1.79E-46	-1.036181334	0.436	0.744	5.06E-42
NMT1	2.70E-13	-1.036129939	0.171	0.286	7.62E-09
IFI16	2.38E-38	-1.033852473	0.32	0.57	6.71E-34
CEBPB	3.55E-36	-1.031106409	0.431	0.692	1.00E-31
POSTN	3.86E-30	-1.029627008	0.291	0.54	1.09E-25
CREBRF	3.01E-15	-1.028564904	0.2	0.334	8.51E-11
PBRM1	2.96E-08	-1.023110137	0.195	0.28	0.000834832
LAMA4	2.87E-47	-1.015901212	0.357	0.68	8.08E-43
CAMSAP2	5.77E-09	-1.012089159	0.177	0.269	0.000162904
COL1A1	3.80E-59	-1.01116371	0.719	0.965	1.07E-54
LEPROT	4.62E-44	-1.009600042	0.318	0.593	1.30E-39
SH3BGRL	7.16E-52	-1.005097505	0.329	0.64	2.02E-47
PPP2R5E	1.11E-09	-1.004158233	0.205	0.297	3.13E-05
NSA2	1.71E-37	-1.003690228	0.393	0.628	4.83E-33
DDT	5.08E-13	-1.002966852	0.21	0.323	1.43E-08
ANO1	3.02E-17	-1.001566171	0.137	0.284	8.53E-13
