# Supplementary material for: A novel tumor-progressing fibroblast signature derived from single-cell RNA sequencing enables prognostic stratification and reveals RNF11 as a functional regulator in bladder cancer
Source: Front Mol Biosci. 2026 Jan 15;12:1722809. doi: 10.3389/fmolb.2025.1722809 (PMC12851964; doi:10.3389/fmolb.2025.1722809)
Supplement: Supplementary file 2 [file DataSheet2.csv]

gene	p	HR	high_0.95	low_0.95
STX16.NPEPL1	0.000119651	0.5343	0.735354592	0.388282675
POU5F1	0.000167927	0.5422	0.745834831	0.394229967
HSPB6	0.000170793	1.84	2.529611017	1.338985903
ARHGAP27	0.000185744	0.5421	0.747372652	0.393258812
CRYAB	0.000244498	1.805	2.474530229	1.316495222
OSBPL6	0.000250642	1.808	2.483177537	1.316946736
POLR3G	0.000273473	1.802	2.473576072	1.312085608
AQP12B	0.000370278	0.5599	0.770477842	0.406822257
CASQ2	0.000376405	1.773	2.431333825	1.293148446
SERPINB2	0.000415332	1.773	2.435713309	1.289958578
SSFA2	0.000446217	1.759	2.410651532	1.28334238
MCF2L	0.000462975	0.5685	0.779893495	0.414439634
CLSTN2	0.000480998	1.76	2.418060597	1.281481139
SRC	0.000490873	0.5701	0.781964284	0.415680976
TBC1D3H	0.000502465	0.5726	0.783881051	0.418251652
KLK5	0.000503526	1.752	2.403775288	1.27753446
BHLHE41	0.000527848	0.5716	0.784222143	0.41660316
METTL11B	0.000540436	1.747	2.39635989	1.273616658
TBC1D3F	0.000589314	0.5752	0.788520989	0.419632354
TCHHL1	0.000622823	1.725	2.357066874	1.2622058
GPR160	0.000648644	0.577	0.791467343	0.420670532
FLNC	0.000671667	1.732	2.377526444	1.262110891
ECM1	0.000737107	1.723	2.363634962	1.256342172
OGN	0.000817407	1.719	2.3598334	1.251549709
BOC	0.000902414	1.708	2.34243876	1.245043939
PATZ1	0.000922856	0.587	0.804459078	0.428297582
FOXA1	0.000936485	0.584	0.803109046	0.424682104
APLP1	0.000970611	1.711	2.353939156	1.243545428
LCE3D	0.000990368	1.684	2.296432479	1.234914105
LTBP2	0.00101987	1.695	2.3220509	1.237170514
EFEMP1	0.001022062	1.7	2.333263361	1.238586497
CADM3	0.0010268	1.697	2.327106404	1.237566046
EGFR	0.001057726	1.697	2.329861715	1.236683932
AOC2	0.001081842	0.5912	0.810270915	0.43140188
PLA2G6	0.001089088	0.5911	0.810355936	0.431189704
EMP1	0.001095442	1.693	2.321832455	1.234134421
CRB3	0.00113867	0.5915	0.811547013	0.431086764
TBX3	0.001150563	0.5913	0.811687269	0.430763728
ARL4C	0.001199691	1.681	2.302257543	1.227704229
NEGR1	0.001225234	1.68	2.300672438	1.226603508
ATP8B2	0.001270338	1.677	2.295866611	1.224441031
OXCT1	0.00134204	1.672	2.290050319	1.221347166
KIAA1598	0.001373712	1.671	2.289351076	1.220258643
TPM1	0.00137478	1.675	2.298354905	1.221376804
AIFM3	0.001398859	0.5989	0.820235909	0.43728103
SP6	0.001416017	0.5986	0.820361711	0.436775563
GKN1	0.001426326	0.5977	0.820041308	0.435593037
LRRC17	0.001474939	1.666	2.282924334	1.216381056
EPHB6	0.001544483	0.602	0.824175165	0.439647874
PTGER3	0.001552366	1.667	2.287412164	1.214723493
FGF1	0.001650119	1.656	2.268283129	1.209681435
PTCHD4	0.001663445	1.656	2.26822496	1.209323787
CHAD	0.001667367	0.6043	0.827220488	0.441429512
DEGS1	0.001690401	1.659	2.274996487	1.209455901
SETBP1	0.001697885	1.653	2.262319732	1.207700952
FXYD6	0.001736854	1.655	2.269336877	1.207570819
UCHL1	0.001740728	1.653	2.26457623	1.206889713
OVGP1	0.001760136	0.6047	0.828745999	0.441203181
SPINK4	0.001766259	0.603	0.827981036	0.439188482
ZNF521	0.001821811	1.652	2.264102697	1.204830407
TBC1D3G	0.001867119	0.6076	0.831674719	0.443867751
AGPAT9	0.001896362	1.648	2.257772151	1.202293533
RP11.116D17.1	0.001932029	0.5293	0.791339408	0.354029987
HAVCR1	0.001935672	0.607	0.83228027	0.442695894
ANXA5	0.00196301	1.645	2.253779848	1.200284409
ADAMTS15	0.001969034	1.638	2.238293755	1.198292044
TCHH	0.001973532	1.645	2.255378963	1.200238212
PCSK5	0.001989859	1.64	2.244636459	1.198589056
MT1X	0.002022612	1.644	2.254920968	1.199089971
NCAM1	0.002066693	1.639	2.244480339	1.196891133
DLEC1	0.002076883	0.6088	0.834957581	0.443875992
SCARF2	0.00227143	1.638	2.2485211	1.193126135
TLL1	0.002323375	1.628	2.227010952	1.189618033
ALDH1L2	0.002348076	1.629	2.231693977	1.18968428
BEND5	0.00236727	0.6125	0.840183311	0.446525139
DIXDC1	0.002374818	1.627	2.226166385	1.188537501
GXYLT2	0.002399618	1.633	2.242114532	1.189897761
PLEKHS1	0.002426449	0.6145	0.841786977	0.448534013
HNF1B	0.002451637	0.6151	0.842373213	0.449167969
BACH2	0.002488605	1.624	2.223325046	1.186101735
MAP1A	0.002515703	1.628	2.232383938	1.18663926
FAM126A	0.002516765	1.623	2.22235065	1.185481678
TCF4	0.002518099	1.623	2.221250983	1.185332684
SIDT1	0.002522768	0.6152	0.843151992	0.448813566
C10orf129	0.002531311	0.6148	0.843064412	0.44832129
HOXB5	0.002552652	0.6141	0.842934338	0.447315323
C1orf213	0.002571471	0.615	0.843591858	0.448363039
MAP2	0.002614549	1.619	2.216078807	1.183043691
CDH23	0.002630378	0.6165	0.844937928	0.449894822
SERPINB10	0.002639911	1.615	2.20780873	1.181673634
CALD1	0.002669206	1.623	2.225228633	1.183127521
HID1	0.00277173	0.6166	0.846399841	0.449246584
THSD4	0.002796516	1.61	2.200917798	1.178289133
RIIAD1	0.002863406	0.6199	0.848833865	0.452728135
DENND2D	0.003098239	0.6198	0.850991895	0.451489548
STX19	0.003197987	1.606	2.201498842	1.172183722
ERCC6.PGBD3	0.003229829	1.602	2.191683857	1.170671345
GJD3	0.003265889	0.6222	0.853579466	0.453591905
KLK8	0.003274109	1.599	2.186287998	1.169462949
TGFBR3L	0.003275773	1.611	2.213915934	1.172381819
LDLR	0.003304496	1.599	2.18630554	1.1690372
CARD11	0.003313272	0.6221	0.853944599	0.453254076
ZPLD1	0.003489181	1.595	2.181116569	1.165960047
TCF7L1	0.003571379	1.592	2.17673142	1.164413799
GPRC5C	0.003647006	0.6278	0.859265439	0.458693662
CTC.236F12.4	0.003651156	1.594	2.182562821	1.163986559
UGT2A3	0.003681626	0.6147	0.853661515	0.442619982
TTLL7	0.003687194	1.59	2.175291634	1.162770986
CTSG	0.003703704	1.59	2.174606847	1.162490491
FA2H	0.003744643	0.6266	0.85948781	0.45677478
PSCA	0.003772966	0.6269	0.859864599	0.45708433
APOL4	0.003784668	0.6278	0.860355339	0.458138974
PTPRR	0.003784693	0.6286	0.860704801	0.459104914
DOK7	0.003866575	0.6296	0.861783828	0.460019613
PPP2R2B	0.003930846	0.6296	0.86225138	0.459706172
IL1RAP	0.004100411	1.58	2.158280322	1.156030921
PDLIM2	0.004217134	1.583	2.167301048	1.155602358
HPSE	0.004366278	1.58	2.163055693	1.153517724
TTLL3	0.00440492	0.6332	0.867230536	0.46230677
LRIG1	0.0044262	1.58	2.165549271	1.153108307
FHL1	0.004459633	1.575	2.154566917	1.151668019
RNF217	0.00447781	1.575	2.153969706	1.151414644
THBS4	0.004546638	1.58	2.167155056	1.151968648
SARM1	0.004684392	0.6365	0.870531337	0.465425857
SV2C	0.004786503	0.6352	0.870625304	0.463370602
SLC16A8	0.004811284	0.6378	0.871879709	0.466527901
NPAS2	0.004821317	0.6362	0.871304318	0.464591
GULP1	0.004924384	1.569	2.147569376	1.146214283
TMCC2	0.004929009	1.575	2.160661999	1.147412829
LCK	0.004970046	0.6399	0.873757788	0.468585204
FRMD4B	0.004997657	1.566	2.142679948	1.145032853
DTNA	0.005067899	1.567	2.14637674	1.144704405
RBBP8NL	0.005240141	0.6384	0.874836265	0.465900054
TPSD1	0.005304853	1.559	2.131314714	1.141065676
KIRREL	0.005332153	1.559	2.13164907	1.140847005
MAOA	0.005343418	0.6382	0.875383628	0.465327819
CASQ1	0.005363485	0.6395	0.876038206	0.46689863
UGT2B15	0.005389051	0.6396	0.876222883	0.466915081
RFX8	0.005403542	1.562	2.139173489	1.140895084
ALOX5	0.005415394	0.641	0.876938958	0.468553533
ACSF2	0.00551184	0.6394	0.876842284	0.466194177
TNFAIP2	0.005730394	0.643	0.879583546	0.470123512
HHIPL1	0.005798998	1.556	2.12954129	1.136535827
CROT	0.005854252	0.6428	0.88019722	0.469481126
BCHE	0.005862694	1.551	2.119788827	1.135116127
KANK4	0.005968798	1.553	2.126474182	1.134831235
FAM110B	0.005974195	1.552	2.123356147	1.13450737
OLFML3	0.00613805	1.554	2.129579982	1.133715423
DACT1	0.006164137	1.552	2.12526505	1.133122343
FBP2	0.006186963	0.6473	0.883779368	0.474142552
PAPSS2	0.006305499	1.549	2.121320748	1.131643489
MBOAT2	0.006364935	1.544	2.109149921	1.130108218
BARX2	0.006429551	1.545	2.112205094	1.129873681
MYLK	0.006525557	1.547	2.118286054	1.12966162
SERPINE2	0.006550704	1.542	2.107946343	1.128572501
WWTR1	0.006575949	1.545	2.114386563	1.12893836
ST3GAL5	0.006594818	0.6447	0.88490176	0.469664111
MAP1B	0.00661022	1.546	2.116749133	1.128881511
TEKT5	0.006618577	0.6456	0.885377863	0.470759945
KISS1	0.00667603	0.6476	0.886433407	0.473116843
S100A6	0.006707284	0.6463	0.886089417	0.471365704
SYDE1	0.006714416	1.543	2.111006466	1.127601898
GAS6	0.00681465	1.539	2.103390432	1.126206081
PAQR8	0.006815809	0.6473	0.887041222	0.472407948
HS3ST5	0.006847907	0.6466	0.886908075	0.471340486
RHBG	0.006862532	0.6481	0.887570718	0.473268342
PPM1J	0.006872375	1.538	2.102625088	1.125718034
PITX1	0.006950843	1.537	2.100231927	1.124944919
NREP	0.006970857	1.54	2.107591043	1.125424372
FAM3B	0.006981557	0.6482	0.888204635	0.473094311
TAF4B	0.006984789	1.542	2.111615489	1.125663641
CDON	0.007085224	1.541	2.111590154	1.124937787
HSPB7	0.007225407	1.536	2.099877902	1.122964436
GSDMB	0.007324056	0.6496	0.890376299	0.473925465
FERMT2	0.007376265	1.534	2.097075699	1.121685599
CPA4	0.007413309	1.538	2.107490309	1.122291839
FASLG	0.007496845	0.654	0.892815514	0.479099219
SH3GL3	0.00761901	1.532	2.096302491	1.11997697
ATXN1	0.007631017	1.533	2.098586961	1.120083342
THBS2	0.007684151	1.537	2.109465702	1.120612417
DHRS2	0.007701022	0.6499	0.892263532	0.47337221
CCIN	0.007724789	1.535	2.103358675	1.119846133
CPXM2	0.007806782	1.533	2.098974128	1.118949317
IL9R	0.007850294	0.654	0.894412546	0.478149312
CTSV	0.00802751	1.526	2.086604758	1.116525375
PODNL1	0.008216626	1.528	2.092512162	1.115799652
PIK3C2B	0.008253076	0.6547	0.896480472	0.478177557
NRP2	0.0083122	1.529	2.095925616	1.115470562
TOX3	0.008345287	0.6545	0.896811429	0.477705234
GATA2	0.008351962	0.6555	0.897167121	0.478871623
FKBP10	0.008384172	1.525	2.086638445	1.114294774
SCRG1	0.008542348	1.523	2.083884207	1.113113793
AOX1	0.008673454	1.521	2.079754296	1.11200518
LRFN2	0.008742462	0.6568	0.899307813	0.479715937
IL33	0.008973935	1.516	2.072211487	1.109661822
P4HA3	0.00902453	1.517	2.074864098	1.109572634
RNF128	0.009098149	0.6578	0.901125178	0.48020684
MYC	0.009110651	1.517	2.074005686	1.109013578
KLK6	0.009128582	1.515	2.070722726	1.108662334
FILIP1L	0.00928341	1.518	2.079559238	1.108451075
SGK2	0.009472286	0.6602	0.903418568	0.482388198
SHROOM1	0.009477109	0.66	0.903389212	0.482192221
LEFTY2	0.009493581	1.518	2.080221641	1.107323287
RUNX2	0.009564996	1.515	2.074151809	1.106479354
PLEKHH1	0.009583093	0.6612	0.904192901	0.483451659
DGKI	0.009599824	1.511	2.06568109	1.105661561
ADAM23	0.009689142	1.511	2.064779594	1.105110351
RP11.383H13.1	0.00987696	1.508	2.061376658	1.103854401
RBP1	0.010011667	1.511	2.068908236	1.10368911
PAX6	0.010035252	1.507	2.06034564	1.102944449
NCAM2	0.010414558	1.507	2.063112284	1.10118266
CTSE	0.010486406	0.6626	0.908092718	0.483405662
IGSF10	0.010499109	1.505	2.058341939	1.100415185
PGM1	0.010518729	1.503	2.053145036	1.099947899
GNB4	0.01074621	1.504	2.058894352	1.099217496
SCG2	0.010813615	1.505	2.062120733	1.099108675
IGLON5	0.010817534	1.502	2.054175598	1.098535531
SLC29A3	0.010827085	0.6638	0.909723511	0.484285456
EGR2	0.010976842	1.501	2.053762412	1.097728029
TMC7	0.011086451	0.6638	0.910682112	0.483889924
MSRB3	0.011106556	1.499	2.049634753	1.09681635
FAIM2	0.011223666	1.5	2.052535659	1.096454998
ALDH1A2	0.011258741	0.6679	0.9125733	0.488893049
ZFP92	0.011282182	1.497	2.045594921	1.095702276
SLC24A3	0.011352551	1.498	2.049059974	1.095606361
NLN	0.011373837	1.498	2.048967539	1.095499736
FBP1	0.011386441	0.6675	0.912867021	0.4880177
KLHL4	0.011390908	1.499	2.050775696	1.095542148
SGCD	0.011572362	1.499	2.053145342	1.094851859
TGFB3	0.011729782	1.496	2.045968353	1.093642961
ANLN	0.011766028	1.494	2.042160826	1.093222631
CMA1	0.011896277	1.493	2.039942743	1.092483405
SLC5A1	0.011899285	1.494	2.043314015	1.092693626
TRIM31	0.011923779	0.6691	0.915198653	0.489125868
FBN1	0.012096755	1.495	2.046158252	1.091991874
OTOF	0.012160055	0.6689	0.915937648	0.488470591
HES2	0.012162359	1.494	2.044823967	1.091611332
PLCXD2	0.012187125	0.6711	0.916681726	0.491277814
CDK14	0.012189992	1.495	2.047572574	1.091667734
MYADM	0.012606816	1.488	2.0340481	1.088967155
SPAG4	0.012765741	0.6691	0.917992765	0.487682667
PRKG1	0.012810895	1.49	2.038687511	1.088390006
FBXO17	0.012843134	1.49	2.040570162	1.088372043
DNASE1L3	0.012956774	1.487	2.033056811	1.087415862
CYP1B1	0.01296512	1.485	2.028528359	1.08709453
PCSK9	0.013006762	1.485	2.028388468	1.08691145
LYPD6	0.013162757	0.6742	0.92073812	0.493691096
MAP7D3	0.013184528	1.485	2.02885826	1.086201908
TMEM61	0.013382527	1.486	2.034947108	1.085764355
TNFAIP8L3	0.013389571	1.483	2.025793869	1.08516887
LRRN2	0.013498919	1.484	2.030622809	1.085021901
KRT6B	0.013519689	1.485	2.032153198	1.085031548
RP11.122A3.2	0.013588182	1.485	2.032999766	1.084805359
GDF5	0.01378011	1.482	2.027108356	1.083673822
COL5A1	0.013897231	1.483	2.029949338	1.083379362
PDLIM3	0.013922212	1.482	2.028807952	1.083211297
ALG1L	0.014033844	0.6734	0.923195598	0.491185902
SV2B	0.01422204	1.479	2.022108494	1.08163314
MYLIP	0.014232899	0.674	0.92395157	0.491600654
PDZRN4	0.01426308	1.479	2.021744182	1.081452338
CACNA1D	0.014277482	0.6761	0.924668907	0.494327968
BMP1	0.014343005	1.481	2.028527805	1.081544971
TIMP2	0.01434561	1.479	2.021907044	1.081143136
ISLR2	0.014404549	1.476	2.016723108	1.080609628
ITPRIP	0.014423821	1.479	2.022893649	1.080900457
KITLG	0.014492549	1.476	2.015813066	1.080219872
TAGLN	0.014580692	1.479	2.024909737	1.080418227
CDH2	0.014611135	1.485	2.038823947	1.08111237
CCDC64B	0.014705148	0.6756	0.925796909	0.492987241
FMOD	0.01476081	1.476	2.017637941	1.07931182
TSHZ3	0.014803842	1.475	2.015152233	1.079005866
DSP	0.014877618	1.474	2.015082107	1.078726112
FSTL1	0.015015077	1.473	2.01337944	1.078117302
GAP43	0.015154216	1.472	2.01112218	1.077475423
RASSF9	0.015327113	1.471	2.008963059	1.076721757
NUDT10	0.015435577	1.47	2.008500242	1.076303128
CYP3A7	0.015480296	0.6802	0.929251973	0.497917342
PRSS35	0.015662016	1.471	2.011236556	1.075643606
S100A7	0.015971448	1.469	2.009045714	1.074425155
NTRK2	0.016010696	1.468	2.005257229	1.074079039
MUC4	0.016079389	1.467	2.005104619	1.073830692
AGAP2.AS1	0.016143785	1.465	1.999724379	1.073312007
ZFHX4	0.016320742	1.469	2.011096928	1.073318082
CAPN2	0.01640673	1.468	2.00935886	1.072927259
PXDN	0.016512508	1.466	2.005076055	1.072333994
GLIS2	0.016519653	1.469	2.011731261	1.072666229
SMIM22	0.016543331	0.6807	0.932304081	0.496962077
RP11.366L20.2	0.016599867	1.469	2.01157996	1.072383255
LOXL2	0.016625249	1.464	1.999895736	1.071672811
CES1	0.016685311	1.464	1.999773609	1.071463199
ELOVL4	0.016700362	1.466	2.005243654	1.071703731
ZNF812	0.016744439	0.6841	0.933699574	0.501258975
MLIP	0.016778282	1.466	2.005687927	1.071463717
ADAM12	0.016816537	1.469	2.012780689	1.07170911
FGF7	0.01685377	1.468	2.011917977	1.071537596
CAPN5	0.017061054	0.6806	0.933678688	0.496126707
VSTM2L	0.017073883	1.463	2.000277235	1.070189053
CCDC80	0.017490684	1.465	2.007326284	1.069179333
ACP6	0.017582125	0.6845	0.935999072	0.500635074
SFTPA2	0.017669412	0.6823	0.935702378	0.497588535
PHLDA1	0.017701215	1.458	1.992036809	1.06771623
KRTAP5.7	0.0178118	0.684	0.936458258	0.499563871
C19orf18	0.017974518	0.6864	0.937456061	0.50263916
AQP12A	0.018078086	0.6758	0.935222571	0.48836512
TUBA1A	0.018168181	1.456	1.988370077	1.06604982
ZNF683	0.01829858	0.688	0.938646904	0.504347681
RAC2	0.018362432	0.6873	0.938646269	0.503328124
TXK	0.018386973	0.6863	0.938470954	0.501918582
GYPC	0.018480983	1.456	1.99044428	1.065176733
KREMEN2	0.018654041	1.458	1.99676486	1.064949029
CXCL12	0.018691462	1.456	1.990908622	1.064549224
ANXA6	0.018735314	1.455	1.990308407	1.06438534
KHDC1L	0.018748268	1.455	1.990037058	1.06433244
CDCA7L	0.018897205	1.456	1.992247832	1.063983262
TBX1	0.019031442	0.6857	0.939942111	0.500254851
KLK9	0.019033248	1.453	1.984565743	1.063201534
XG	0.019139151	1.455	1.990980731	1.063187661
FAM43A	0.019162765	1.452	1.983791164	1.062774561
HMCN1	0.019255001	1.453	1.98624573	1.062614412
C8orf47	0.019292359	0.6893	0.941382867	0.504727069
C17orf51	0.01947624	1.452	1.986066308	1.061945747
PYDC1	0.019578868	1.457	1.999246482	1.062253761
KATNAL1	0.01959709	1.453	1.989019832	1.061724932
SPANXD	0.019618579	1.558	2.260681534	1.073554281
SIRPB1	0.019712929	0.6884	0.942194673	0.502927258
NR1H4	0.019773781	0.6884	0.94235508	0.502934874
ICAM5	0.019871611	1.449	1.978918586	1.060451084
TM4SF1	0.020393409	1.446	1.975588389	1.058797656
CAV1	0.020398226	1.444	1.969422589	1.058506323
ITGB3	0.02046643	1.445	1.972441885	1.058448977
EVA1C	0.02052351	1.449	1.98218949	1.058722699
CTSH	0.020536111	0.6921	0.944947779	0.506941865
CDH11	0.020581473	1.448	1.980707481	1.058491962
MAPK12	0.020645121	1.45	1.985695386	1.058532257
RBM24	0.020674509	1.445	1.97468826	1.057961661
ARHGEF10L	0.020828525	0.6913	0.945452196	0.505444847
SLC44A3	0.021013504	0.6914	0.945907277	0.505392851
RGS2	0.021039751	1.446	1.9768206	1.057032916
CERK	0.021241489	1.443	1.970468816	1.056199357
MTHFD1L	0.021526445	1.441	1.96873838	1.055345952
NT5M	0.021623733	1.44	1.964961179	1.054921524
ART3	0.021948276	0.6951	0.948778388	0.509304671
TPM2	0.022048794	1.443	1.974554759	1.054179654
X1.Dec	0.022165306	1.438	1.96243884	1.05336759
PLEKHG4B	0.02217631	1.441	1.971586928	1.053716127
CTGF	0.022188284	1.441	1.970941843	1.053657662
SCN2B	0.02219192	1.439	1.96474018	1.053392262
ACOXL	0.022244581	0.6934	0.949099442	0.506604534
SIGLEC15	0.022267241	0.6929	0.949058011	0.505938714
CTSB	0.022496075	1.438	1.963935621	1.052557855
VSNL1	0.022586716	1.439	1.966882283	1.052439876
CAV2	0.022645921	1.437	1.962088221	1.052091514
MTHFD2	0.022979576	1.437	1.963677559	1.051290488
AMT	0.023127306	0.6956	0.951456044	0.5085227
FRMPD2	0.023144243	0.6956	0.951502252	0.508571949
PTPRD	0.023277805	1.437	1.9645245	1.050558111
SLC44A4	0.023416569	0.6957	0.952101619	0.50833559
CTB.50L17.14	0.023436089	0.6968	0.952352638	0.509854507
S100A7A	0.023518004	1.435	1.961450435	1.049827797
CHIA	0.023671052	0.6853	0.950736924	0.493994188
FAM129A	0.023684668	1.433	1.957231468	1.049245409
TEAD4	0.024076753	1.434	1.960209183	1.048379577
ZNF91	0.024128259	0.6985	0.954128403	0.511365891
AC114494.1	0.024240367	0.6984	0.954342947	0.511078915
OLFM4	0.024256414	1.431	1.954757534	1.047731458
TGFB1I1	0.024311481	1.433	1.959195321	1.047760922
PALLD	0.024327729	1.433	1.959490231	1.047731819
NID1	0.024424508	1.432	1.958893889	1.04747172
TNN	0.02443024	1.437	1.969717113	1.04785571
SLC2A12	0.024515136	1.432	1.958253353	1.047225972
RCN3	0.024663115	1.433	1.960385023	1.046942214
CYS1	0.024707689	1.431	1.957084327	1.046713554
TCEAL2	0.024766092	1.432	1.958874053	1.046636547
PPP2R2C	0.024780623	1.432	1.958574967	1.046590412
CLIC4	0.024835549	1.431	1.956769894	1.046391943
LGALS1	0.024904585	1.429	1.951501292	1.046035097
PRR16	0.024945727	1.432	1.958742917	1.046196431
DPF1	0.024957105	1.428	1.949558075	1.045838871
CNTNAP2	0.025124088	1.428	1.951270009	1.045500402
WNT11	0.02526861	1.429	1.954622229	1.045274237
EPS8L3	0.02528416	0.6992	0.956645373	0.51099801
CLDN23	0.025290081	0.6984	0.956532099	0.509977354
SPON2	0.025365577	1.426	1.946584728	1.044760117
AHNAK2	0.025532079	1.428	1.952922776	1.044588673
S100A5	0.025556906	0.6995	0.957260657	0.511168338
MN1	0.025763374	1.426	1.948483805	1.043890497
TENM3	0.025857457	1.43	1.958453662	1.044011922
HTR1D	0.025886879	1.426	1.947435796	1.043565961
SMIM6	0.025890171	0.7	0.958023015	0.511515455
MFAP3L	0.026010838	0.7017	0.958534464	0.513637002
PPP1R14D	0.026033679	0.7013	0.958522601	0.513126038
PM20D1	0.026093293	0.7005	0.95850371	0.51189206
ADCY9	0.026349321	1.426	1.949435058	1.042561919
CHGA	0.02636487	1.422	1.941216096	1.042251333
NXPE3	0.02643857	1.425	1.947270225	1.042284549
BCAT2	0.026488773	0.7012	0.959408991	0.512436249
PRPH	0.026565872	1.423	1.944524885	1.041902225
CYP4F12	0.026746469	0.703	0.960215122	0.5147326
AL031663.2	0.026797371	0.7031	0.960319102	0.514711983
SLAIN1	0.026955567	0.7024	0.960525812	0.513623173
STK32B	0.027012526	1.421	1.939060223	1.040712938
ESPN	0.027128315	1.422	1.943939365	1.040610146
HIC1	0.027213382	1.425	1.952462166	1.040690698
KLHDC7A	0.027408218	0.7032	0.961537645	0.514277645
SORBS3	0.027464205	1.421	1.941999397	1.039798256
KCNE4	0.027634069	1.422	1.945332507	1.039525536
UGT2B7	0.027689326	0.7049	0.962341546	0.516363893
ADIRF	0.02789016	0.704	0.962596226	0.514933217
CD74	0.027940112	0.7058	0.962955879	0.517348119
GALNT5	0.028238913	1.418	1.936487227	1.037928277
FBXO32	0.028504785	1.417	1.936491598	1.03735414
COL12A1	0.02865975	1.42	1.944890782	1.037268134
SPANXC	0.028783692	1.455	2.036232437	1.039603793
SGCB	0.028790793	1.415	1.93278195	1.036632202
MECOM	0.028901715	0.7068	0.964915053	0.517716228
TPD52L1	0.029075183	1.418	1.940864481	1.036260734
PLIN4	0.029358538	0.7058	0.965634612	0.515904854
CPA3	0.02944451	1.413	1.929540054	1.035159487
GZMA	0.029727818	0.7086	0.966690296	0.519343174
C17orf50	0.029751752	0.7072	0.966553162	0.517438328
BTG2	0.029999521	0.7069	0.966966475	0.516735371
IFNG	0.030028693	0.7091	0.967318607	0.519854672
UGT1A4	0.030066854	0.7085	0.967300434	0.518886588
MOGAT2	0.030346437	0.7076	0.967699419	0.517414065
EVC	0.030349199	1.413	1.931773723	1.033348709
HSD3B1	0.030398987	0.7077	0.967812857	0.517549719
SPRR2A	0.030436209	1.411	1.928317418	1.033078958
LMOD1	0.030472471	1.412	1.929325717	1.033031773
NEIL1	0.030516534	0.708	0.968061785	0.517808189
TNC	0.030623521	1.41	1.924755214	1.032604408
NLRC5	0.030867457	0.7102	0.968969486	0.520464742
TTYH2	0.030978912	1.414	1.937699658	1.032219878
GRP	0.030999866	1.41	1.92750826	1.03191683
PGM2L1	0.03104334	1.411	1.929918994	1.031891064
AC093323.1	0.03115225	0.6926	0.96728104	0.495867476
TBC1D3	0.031166514	0.7098	0.969458739	0.519644412
SYNM	0.031332202	1.409	1.925947779	1.03121217
CACNA2D1	0.031427264	1.409	1.926546055	1.031037922
SLC22A3	0.031479216	1.409	1.925217949	1.03090163
C3orf55	0.03156959	1.408	1.922714443	1.030660531
TNFSF15	0.031735718	0.7105	0.970557015	0.520061522
B3GNT3	0.031985947	0.7108	0.971038194	0.52027826
PDZD3	0.032101626	0.7098	0.971129864	0.518822404
IGFBP5	0.032408113	1.406	1.922424619	1.029012405
TGM1	0.03241698	1.405	1.917998736	1.028891503
CPXM1	0.032503637	1.406	1.921949494	1.028816367
IGFL2	0.032625398	1.409	1.930422271	1.028776409
GPR133	0.032730001	1.406	1.922278508	1.028387289
SLC16A2	0.032743921	1.405	1.919260596	1.028291362
TMPRSS2	0.032791777	0.711	0.972481735	0.519878431
ANKRD29	0.032877521	1.404	1.917706315	1.028000012
ADAMTS12	0.032882505	1.407	1.925275647	1.02816219
ITGA11	0.032926252	1.408	1.92826235	1.028145483
CLDN4	0.032965875	0.7119	0.972878293	0.520897248
KRTDAP	0.032972382	1.405	1.919979836	1.027870231
STEAP1B	0.033252546	1.403	1.915053256	1.027227427
TTC6	0.033253721	0.7098	0.973148269	0.517680887
IL2RB	0.033303007	0.7139	0.973676232	0.523371968
NAP1L6	0.033328127	1.402	1.914125071	1.027064109
GSTM1	0.033581689	1.405	1.922008172	1.026757505
AL353791.1	0.033693286	1.4	1.910690359	1.02630388
ZNF440	0.033822115	0.7126	0.974429225	0.521090365
PYGO1	0.033912194	1.403	1.918736164	1.026066409
PRND	0.033989341	1.401	1.914326163	1.025829519
DSC2	0.034205113	1.4	1.912167412	1.025384204
OMD	0.034414362	1.405	1.925929709	1.025278179
SBSN	0.034429083	1.399	1.909306047	1.024912664
COL6A2	0.034579285	1.401	1.914247486	1.024737001
ECM2	0.034730941	1.4	1.912228397	1.024418504
SPSB4	0.034828715	1.399	1.912036143	1.02423606
DSC3	0.034851297	1.397	1.906286389	1.024081096
ADD2	0.035114368	1.399	1.910660627	1.023689644
ZNF552	0.035236036	0.7146	0.977016531	0.522598996
PSD2	0.035290449	0.7147	0.977124055	0.522800637
TBX2	0.035603728	0.7157	0.977735457	0.523903444
ASIC1	0.035770199	1.399	1.913407508	1.022559502
PTTG2	0.035854222	0.7117	0.97778424	0.517987189
C12orf75	0.035957129	1.395	1.902924442	1.022034842
CAPN13	0.035976212	0.7161	0.978390045	0.524198315
PCDH7	0.036143175	1.396	1.908218999	1.02180084
RAB3IL1	0.036358045	1.396	1.907677877	1.021411486
VIM	0.036392449	1.393	1.900055571	1.021217102
FAM27B	0.03646359	1.394	1.903950074	1.021160615
TMEM45A	0.036467458	1.397	1.909664963	1.021253327
SYNDIG1	0.036504964	1.396	1.909120278	1.021177809
FSIP2	0.036616117	0.7159	0.979414375	0.523227533
FAM180A	0.036644809	1.396	1.909430113	1.02093728
ZNF493	0.036687126	0.7173	0.979649503	0.525160935
APCDD1L	0.036741483	1.394	1.904421161	1.020682475
COL3A1	0.03693706	1.397	1.912601555	1.020478485
SLC39A14	0.036978529	1.396	1.909022684	1.020346383
NGF	0.037243997	1.391	1.89674191	1.019684153
AXL	0.037360336	1.391	1.898356138	1.0195107
CXADR	0.037703411	0.7185	0.981383658	0.525965952
PNMAL1	0.037748948	1.393	1.90404631	1.018935096
BVES	0.037868237	1.392	1.902349236	1.018704975
TSPAN2	0.037879637	1.391	1.899171926	1.018636516
DCN	0.037963414	1.39	1.898139225	1.018478342
CDH16	0.038449574	1.388	1.893689563	1.017592152
OGFRL1	0.038460396	1.392	1.904914522	1.017738124
IL1RL1	0.038588805	1.388	1.893106204	1.017350817
TBC1D3B	0.038758184	0.7194	0.983129509	0.526442586
PDGFC	0.038782929	1.389	1.896015181	1.017068579
SCRN1	0.038802464	1.389	1.897612871	1.017058624
COL8A1	0.038897112	1.392	1.906389724	1.017023523
SRSF12	0.039022571	1.389	1.898152331	1.016699366
TMEM178A	0.039039035	0.7192	0.983555378	0.525873205
SBK1	0.039107723	0.7201	0.9837279	0.52716315
EVPLL	0.039187893	0.7206	0.983885994	0.527784013
PRICKLE1	0.039517888	1.388	1.896253214	1.015854068
RNF11	0.039840591	1.39	1.901720275	1.015393858
C15ORF37	0.040410351	1.383	1.886664695	1.014281675
ASB5	0.040412965	1.388	1.89850935	1.014419241
TNFRSF21	0.040583168	0.7218	0.986117907	0.528292293
PLK2	0.040598419	1.384	1.889781024	1.014016481
MSC	0.040862147	1.385	1.89283373	1.013628532
CTC.435M10.3	0.041395845	1.382	1.884980199	1.012693096
NAV3	0.041477542	1.383	1.887540027	1.012591332
NFATC1	0.04156576	1.381	1.884033237	1.012415443
PITX3	0.041683678	1.383	1.889597923	1.012287529
CD7	0.041803339	0.7245	0.988113558	0.531143729
GLT8D2	0.041885615	1.383	1.889988269	1.011973631
OLFML2B	0.041899621	1.383	1.890118723	1.011952924
ANGPTL2	0.041984295	1.384	1.89297137	1.011848123
KLF17	0.042152678	1.381	1.885850286	1.011514827
ESRP2	0.042172061	0.7222	0.988554612	0.527554869
PTPRM	0.042250108	0.7242	0.988771038	0.530457803
MFGE8	0.042447857	1.382	1.889680513	1.01109127
TMEM255A	0.042592337	1.381	1.887907733	1.01085053
STARD4	0.042745661	1.379	1.882493922	1.010564878
CHI3L2	0.042949052	1.379	1.881376743	1.01024259
AKR1C3	0.043101705	0.725	0.990073722	0.530960379
C1orf186	0.04341987	0.7255	0.990563692	0.531433352
MAMDC2	0.043640899	1.377	1.878791922	1.009167825
CLDN6	0.043748918	1.376	1.876740161	1.008988901
HEG1	0.043791708	1.378	1.88146284	1.00896021
CD109	0.044063764	1.378	1.882019344	1.008553655
EPGN	0.044202976	1.377	1.879721791	1.008327965
RSPO3	0.044230203	1.381	1.891791129	1.008371514
SULT2A1	0.04490571	0.7255	0.992734565	0.530195588
SGCA	0.044924797	1.376	1.879036025	1.00724689
FOXL2	0.045259641	1.374	1.875852874	1.006733519
CRISPLD2	0.045814733	1.376	1.881970643	1.005951191
SERPINF1	0.045862266	1.374	1.876235003	1.005853052
PCP2	0.045974647	0.7281	0.99434488	0.533103434
CLCN4	0.04609743	1.374	1.877468768	1.005516573
PRR15	0.046178038	0.7278	0.994628388	0.532557242
BMPR1B	0.046265435	1.373	1.876164379	1.005266717
KLK10	0.046285206	1.371	1.869655939	1.00520907
DSG3	0.046395556	1.373	1.874927691	1.005073016
WFDC3	0.046475883	1.371	1.870102468	1.004936668
SPRR2F	0.046489797	1.372	1.873484295	1.004930899
LEAP2	0.04675766	0.7292	0.995479078	0.53407809
COL5A2	0.046933321	1.373	1.876948599	1.004306604
ITGB8	0.047075083	1.373	1.876670563	1.004102331
TMEM163	0.047211944	0.73	0.996132572	0.53492438
CRYBB1	0.047214804	1.372	1.874927894	1.003896642
TMEM189.UBE2V1	0.047381121	1.372	1.875783956	1.00366222
BNC2	0.047708562	1.37	1.871262558	1.003184508
DPYSL3	0.047717601	1.372	1.876874307	1.003186921
S100A16	0.048036017	1.368	1.867644084	1.002714626
ATF7IP2	0.048054029	0.7302	0.997311634	0.534661079
ACSBG1	0.04914891	0.7309	0.998832268	0.53488548
CD36	0.049151444	1.367	1.866563416	1.001162607
CHST15	0.049470872	1.366	1.865330194	1.000722582
ABCA4	0.049488305	1.366	1.865837472	1.000698995
SERPINB13	0.049534077	1.367	1.866648054	1.00063671
DDR2	0.04978003	1.366	1.866135912	1.000299958
CYP7B1	0.049929877	1.365	1.86423009	1.000095367
